# Supplementary material for: Juglone-Bearing Thiopyrano[2,3-d]thiazoles Induce Apoptosis in Colorectal Adenocarcinoma Cells
Source: Cells. 2025 Mar 20;14(6):465. doi: 10.3390/cells14060465 (PMC11941218; doi:10.3390/cells14060465)
Supplement: Supplementary file 1 [file cells-14-00465-s001.zip]

Archive with 1 entries (1 files):
- cells-3515381-supplementary.pdf
